# Supplementary material for: Nasopharyngeal Swabs for Orientia tsutsugamushi Detection in Doxycycline Treatment: A Prospective Cohort Study in Hainan, China
Source: Pathogens. 2026 Feb 2;15(2):158. doi: 10.3390/pathogens15020158 (PMC12942918; doi:10.3390/pathogens15020158)
Supplement: Supplementary file 1 [file pathogens-15-00158-s001.zip]

Archive with 2 entries (2 files):
- Table S1.xlsx
- S1 Text.pdf
