# Supplementary material for: Nasopharyngeal Swabs for Orientia tsutsugamushi Detection in Doxycycline Treatment: A Prospective Cohort Study in Hainan, China
Source: Pathogens. 2026 Feb 2;15(2):158. doi: 10.3390/pathogens15020158 (PMC12942918; doi:10.3390/pathogens15020158)
Supplement: Supplementary file 1 [file pathogens-15-00158-s001.zip › Table S1.xlsx]

## Sheet: Reference_sequences
Reference sequence (GenBank accession)	Genotype	Group	Source
AF173048.1	Boryong	Karp Group	NCBI GenBank
HQ660198.1	Boryong	Karp Group	NCBI GenBank
AF430141.1	Saitama	Karp Group	NCBI GenBank
KC693732.1	Saitama	Karp Group	NCBI GenBank
HQ718445.1	Karp_A	Karp Group	NCBI GenBank
AY357216.1	Karp_A	Karp Group	NCBI GenBank
FJ374771.1	Karp_A	Karp Group	NCBI GenBank
DQ323176.1	Karp_B	Karp Group	NCBI GenBank
EF213081.1	Karp_B	Karp Group	NCBI GenBank
HQ718450.1	Karp_B	Karp Group	NCBI GenBank
AF173044.1	Karp_C	Karp Group	NCBI GenBank
M33004.1	Karp_C	Karp Group	NCBI GenBank
DQ485289.1	Gilliam	Gilliam Group	NCBI GenBank
JQ898349.1	Kawasaki	Gilliam Group	NCBI GenBank
AF173037.1	Kawasaki	Gilliam Group	NCBI GenBank
M63383.1	Kawasaki	Gilliam Group	NCBI GenBank
GQ332756.1	Kawasaki	Gilliam Group	NCBI GenBank
AF050669.1	JG_A	Gilliam Group	NCBI GenBank
AY243357.1	JG_C	Gilliam Group	NCBI GenBank
GQ332758.1	JG_C	Gilliam Group	NCBI GenBank
EF213085.1	JG_C	Gilliam Group	NCBI GenBank
AY222631.1	JG_C	Gilliam Group	NCBI GenBank
GU120164.1	JG_C	Gilliam Group	NCBI GenBank
DQ323174.1	JG_C	Gilliam Group	NCBI GenBank
DQ323175.1	TA763_B	TA763 Group	NCBI GenBank
AY787232.1	TA763_B	TA763 Group	NCBI GenBank
HQ718459.1	TA763_B	TA763 Group	NCBI GenBank
U80636.1	TA763_A	TA763 Group	NCBI GenBank
GU446620.1	TA763_A	TA763 Group	NCBI GenBank
AY222635.1	TA763_A	TA763 Group	NCBI GenBank
AY222629.1	TA763_A	TA763 Group	NCBI GenBank
U19905.1	Kato_A	Kato Group	NCBI GenBank
HQ718442.1	Kato_A	Kato Group	NCBI GenBank
GU120170.1	Kato_B	Kato Group	NCBI GenBank
U19904.1	Kato_B	Kato Group	NCBI GenBank
GU120169.1	Kato_B	Kato Group	NCBI GenBank
GU120143.1	Kato_B	Kato Group	NCBI GenBank
AF173050.1	Kato_B	Kato Group	NCBI GenBank
GQ332762.1	Kato_B	Kato Group	NCBI GenBank
M63382.1	Kato_B	Kato Group	NCBI GenBank
AF173042.1	Shimokoshi	Shimokoshi	NCBI GenBank
M63381.1	Shimokoshi	Shimokoshi	NCBI GenBank
